# Supplementary material for: Cross-Omic Transcription Factor Analysis: An Insight on Transcription Factor Accessibility and Expression Correlation
Source: Genes (Basel). 2024 Feb 21;15(3):268. doi: 10.3390/genes15030268 (PMC10970009; doi:10.3390/genes15030268)
Supplement: Supplementary file 1 [file genes-15-00268-s001.zip]

Archive with 1 entries (1 files):
- genes-2851467-supplementary.pdf
